# Supplementary material for: Foundation Piles—A New Feature for Concrete 3D Printers
Source: Materials (Basel). 2021 May 13;14(10):2545. doi: 10.3390/ma14102545 (PMC8170889; doi:10.3390/ma14102545)
Supplement: Supplementary file 1 [file materials-14-02545-s001.zip]

Archive with 1 entries (1 files):
- materials-1148467-supplementary.mp4
